# Supplementary material for: ﻿Two new Periconia species (Pleosporales, Ascomycota) in China
Source: MycoKeys. 2025 Nov 26;125:307–24. doi: 10.3897/mycokeys.125.173913 (PMC12676575; doi:10.3897/mycokeys.125.173913)
Supplement: XML Treatment for Periconia guangxiense [file mycokeys.125.173913-treatment1.xml]

<!DOCTYPE tp:taxon-treatment
  PUBLIC "-//TaxonX//DTD Taxonomic Treatment Publishing DTD v0 20100105//EN" "tax-treatment-NSO.dtd">
<tp:taxon-treatment xmlns:tp="http://www.plazi.org/taxpub"><tp:treatment-meta><kwd-group><label>Taxon classification</label><kwd>
                <named-content content-type="kingdom">Fungi</named-content>
              </kwd><kwd>
                <named-content content-type="order">Pleosporales</named-content>
              </kwd><kwd>
                <named-content content-type="family">Periconiaceae</named-content>
              </kwd></kwd-group><mixed-citation publication-type="journal"><person-group><name><surname>Tian</surname><given-names>Xing-Guo</given-names></name><name><surname>Han</surname><given-names>Jia-Jun</given-names></name><name><surname>Hongsanan</surname><given-names>Sinang</given-names></name><name><surname>Lu</surname><given-names>Yong-Zhong</given-names></name><name><surname>Karunarathna</surname><given-names>Samantha C.</given-names></name><name><surname>Bao</surname><given-names>Dan-Feng</given-names></name><name><surname>Tibpromma</surname><given-names>Saowaluck</given-names></name></person-group><article-title>﻿Two new <italic><tp:taxon-name><tp:taxon-name-part taxon-name-part-type="genus" reg="Periconia">Periconia</tp:taxon-name-part></tp:taxon-name></italic> species (<tp:taxon-name><tp:taxon-name-part taxon-name-part-type="order">Pleosporales</tp:taxon-name-part></tp:taxon-name>, <tp:taxon-name><tp:taxon-name-part taxon-name-part-type="phylum">Ascomycota</tp:taxon-name-part></tp:taxon-name>) in China</article-title><source>MycoKeys</source><day>26</day><month>11</month><year>2025</year><volume>125</volume><fpage>307</fpage><lpage>324</lpage><pub-id pub-id-type="doi">10.3897/mycokeys.125.173913</pub-id></mixed-citation></tp:treatment-meta><tp:nomenclature><label>﻿</label><tp:taxon-name><object-id xmlns:xlink="http://www.w3.org/1999/xlink" content-type="arpha" xlink:type="simple">91B757BB-5410-5275-830F-12D1E8E5639D</object-id>
              <tp:taxon-name-part taxon-name-part-type="genus" reg="Periconia">Periconia</tp:taxon-name-part>
              <tp:taxon-name-part taxon-name-part-type="species" reg="guangxiense">guangxiense</tp:taxon-name-part>
              <object-id xmlns:xlink="http://www.w3.org/1999/xlink" xlink:type="simple">Index Fungorum number: IF904184</object-id>
            </tp:taxon-name><tp:taxon-authority>X.G. Tian &amp; D.F. Bao</tp:taxon-authority><tp:taxon-status xmlns:xlink="http://www.w3.org/1999/xlink" xlink:type="simple">sp. nov.</tp:taxon-status><xref ref-type="fig" rid="F2">Fig. 2</xref></tp:nomenclature><tp:treatment-sec sec-type="Holotype" id="SECID0EN2DI"><title>Holotype.</title><p><abbrev xmlns:xlink="http://www.w3.org/1999/xlink" content-type="institution" xlink:title="Guizhou Academy of Agriculture Sciences" id="ABBRID0ET2DI" xlink:type="simple">GZAAS</abbrev> 25-0735. The holotype <abbrev xmlns:xlink="http://www.w3.org/1999/xlink" content-type="institution" xlink:title="Guizhou Academy of Agriculture Sciences" id="ABBRID0EY2DI" xlink:type="simple">GZAAS</abbrev> 25-0735 is the representative specimen of <italic><tp:taxon-name><tp:taxon-name-part taxon-name-part-type="genus" reg="Periconia">Periconia</tp:taxon-name-part> <tp:taxon-name-part taxon-name-part-type="species" reg="guangxiense">guangxiense</tp:taxon-name-part></tp:taxon-name></italic>, collected from decaying submerged wood in a freshwater stream in Longlin City, Guangxi Province, China, on 24 November 2024, by Dan-Feng Bao (collection code: NPJ 8-30/B199). This holotype specimen is deposited in the herbarium of Guizhou Academy of Agricultural Sciences (<abbrev xmlns:xlink="http://www.w3.org/1999/xlink" content-type="institution" xlink:title="Guizhou Academy of Agriculture Sciences" id="ABBRID0EI3DI" xlink:type="simple">GZAAS</abbrev>) in Guiyang, China, while its corresponding ex-type living culture (<abbrev xmlns:xlink="http://www.w3.org/1999/xlink" content-type="institution" xlink:title="Guizhou Culture Collection" id="ABBRID0EN3DI" xlink:type="simple">GZCC</abbrev> 25-0705) is stored in the Guizhou Culture Collection (<abbrev xmlns:xlink="http://www.w3.org/1999/xlink" content-type="institution" xlink:title="Guizhou Culture Collection" id="ABBRID0ES3DI" xlink:type="simple">GZCC</abbrev>).</p></tp:treatment-sec><tp:treatment-sec sec-type="etymology" id="SECID0EX3DI"><title>Etymology.</title><p>Named after the type location, “Guangxi”.</p></tp:treatment-sec><tp:treatment-sec sec-type="description" id="SECID0E33DI"><title>Description.</title><p><bold><italic>Saprobic</italic></bold> on decaying submerged wood in freshwater habitats. <bold><italic>Sexual morph</italic></bold> Undetermined. <bold><italic>Asexual morph</italic></bold> Hyphomycetous. <bold><italic>Colonies</italic></bold> effuse on natural substrate, scattered, hairy, dark brown to dark. <bold><italic>Mycelium</italic></bold> composed of cottony hyphae, forming dark clusters with conidia. <bold><italic>Conidiophores</italic></bold> micronematous to semi-macronematous, mononematous, branched, caespitose, straight or flexuous, hyaline when young, turning brown to dark brown, cylindrical, septate, smooth-walled. <bold><italic>Conidiogenous cells</italic></bold> 19–28 × 2.5–4.5 μm (x̄ = 23 × 3.5 μm, n = 6), mono- to polyblastic, determinate, discrete on stipe, intercalary, smooth to minutely verruculose, ellipsoid to cylindrical, brown. <bold><italic>Conidia</italic></bold> 6–7.5 μm diam. (x̄ = 6.8 μm, n = 60), subglobose to globose, aseptate, reddish-brown to dark brown, arising at one or more points on the curved surface of the conidiogenous cell, in branched chains, bud scars or disjunctors present at the site of attachment, verruculose.</p><fig id="F2" position="float" orientation="portrait"><object-id xmlns:xlink="http://www.w3.org/1999/xlink" content-type="doi" xlink:type="simple">10.3897/mycokeys.125.173913.figure2</object-id><object-id xmlns:xlink="http://www.w3.org/1999/xlink" content-type="arpha" xlink:type="simple">9DB97F1C-F018-5F7B-81CD-5059D8598661</object-id><label>Figure 2.</label><caption><p><italic><tp:taxon-name><tp:taxon-name-part taxon-name-part-type="genus" reg="Periconia">Periconia</tp:taxon-name-part> <tp:taxon-name-part taxon-name-part-type="species" reg="guangxiense">guangxiense</tp:taxon-name-part></tp:taxon-name></italic> (GZAAS25-0735, holotype). <bold>a, b.</bold> Colonies on submerged decaying wood; <bold>c–f.</bold> Conidial masses; <bold>g–i.</bold> Conidiogenous cells with conidia; <bold>j–m.</bold> Conidia; <bold>n–o.</bold> Culture on PDA from obverse and reverse view. Scale bars: 30 μm (<bold>c–d</bold>); 20 μm(<bold>e–f</bold>); 10 μm (<bold>g–m</bold>).</p></caption><graphic xmlns:xlink="http://www.w3.org/1999/xlink" xlink:href="mycokeys-125-307-g002.jpg" position="float" orientation="portrait" xlink:type="simple" id="oo_1478574.jpg"><uri content-type="original_file" xlink:type="simple">https://binary.pensoft.net/fig/1478574</uri></graphic></fig></tp:treatment-sec><tp:treatment-sec sec-type="description" id="SECID0EE6DI"><title>Culture characteristics.</title><p>Conidia germinated on PDA within 24 hr, reaching 20 mm diam. in 2 weeks at 25 °C. Colonies on PDA with white mycelia on the surface, cottony, circular, and flattened; reverse reddish brown with a pink margin, not sporulate on PDA after two weeks.</p></tp:treatment-sec><tp:treatment-sec sec-type="material" id="SECID0EJ6DI"><title>Material examined.</title><p>China • Guangxi Province, Longlin City, on decaying submerged wood, 24 Nov. 2024, D.F. Bao, NPJ 8-30 (B199) (<abbrev xmlns:xlink="http://www.w3.org/1999/xlink" content-type="institution" xlink:title="Guizhou Academy of Agriculture Sciences" id="ABBRID0EP6DI" xlink:type="simple">GZAAS</abbrev> 25-0735, holotype), ex-type, <abbrev xmlns:xlink="http://www.w3.org/1999/xlink" content-type="institution" xlink:title="Guizhou Culture Collection" id="ABBRID0EU6DI" xlink:type="simple">GZCC</abbrev> 25-0705; <italic>ibid.</italic> NPJ 8-12 (<abbrev xmlns:xlink="http://www.w3.org/1999/xlink" content-type="institution" xlink:title="Guizhou Academy of Agriculture Sciences" id="ABBRID0E26DI" xlink:type="simple">GZAAS</abbrev> 25-0733, isotype), ex-isotype, <abbrev xmlns:xlink="http://www.w3.org/1999/xlink" content-type="institution" xlink:title="Guizhou Culture Collection" id="ABBRID0EBAAK" xlink:type="simple">GZCC</abbrev> 25-0704.</p></tp:treatment-sec><tp:treatment-sec sec-type="GenBank numbers" id="SECID0EGAAK"><title>GenBank numbers.</title><p><abbrev xmlns:xlink="http://www.w3.org/1999/xlink" content-type="institution" xlink:title="Guizhou Culture Collection" id="ABBRID0EMAAK" xlink:type="simple">GZCC</abbrev> 25-0705: <abbrev xmlns:xlink="http://www.w3.org/1999/xlink" xlink:title="internal transcribed spacer" id="ABBRID0ERAAK" xlink:type="simple">ITS</abbrev> = <ext-link xmlns:xlink="http://www.w3.org/1999/xlink" ext-link-type="gen" xlink:href="PX118886" xlink:type="simple">PX118886</ext-link>, <abbrev xmlns:xlink="http://www.w3.org/1999/xlink" xlink:title="large subunit nuclear rDNA" id="ABBRID0E1AAK" xlink:type="simple">LSU</abbrev> = <ext-link xmlns:xlink="http://www.w3.org/1999/xlink" ext-link-type="gen" xlink:href="PX118882" xlink:type="simple">PX118882</ext-link>, SSU = <ext-link xmlns:xlink="http://www.w3.org/1999/xlink" ext-link-type="gen" xlink:href="PX118890" xlink:type="simple">PX118890</ext-link>, tef1-α = <ext-link xmlns:xlink="http://www.w3.org/1999/xlink" ext-link-type="gen" xlink:href="PX522310" xlink:type="simple">PX522310</ext-link>; <abbrev xmlns:xlink="http://www.w3.org/1999/xlink" content-type="institution" xlink:title="Guizhou Culture Collection" id="ABBRID0ENBAK" xlink:type="simple">GZCC</abbrev> 25-0704: <abbrev xmlns:xlink="http://www.w3.org/1999/xlink" xlink:title="internal transcribed spacer" id="ABBRID0ESBAK" xlink:type="simple">ITS</abbrev> = <ext-link xmlns:xlink="http://www.w3.org/1999/xlink" ext-link-type="gen" xlink:href="PX118887" xlink:type="simple">PX118887</ext-link>, <abbrev xmlns:xlink="http://www.w3.org/1999/xlink" xlink:title="large subunit nuclear rDNA" id="ABBRID0E2BAK" xlink:type="simple">LSU</abbrev> = <ext-link xmlns:xlink="http://www.w3.org/1999/xlink" ext-link-type="gen" xlink:href="PX118883" xlink:type="simple">PX118883</ext-link>, SSU = <ext-link xmlns:xlink="http://www.w3.org/1999/xlink" ext-link-type="gen" xlink:href="PX118891" xlink:type="simple">PX118891</ext-link>, tef1-α = <ext-link xmlns:xlink="http://www.w3.org/1999/xlink" ext-link-type="gen" xlink:href="PX522311" xlink:type="simple">PX522311</ext-link>.</p></tp:treatment-sec><tp:treatment-sec sec-type="notes" id="SECID0EOCAK"><title>Notes.</title><p>In the phylogenetic analyses of the combined <abbrev xmlns:xlink="http://www.w3.org/1999/xlink" xlink:title="internal transcribed spacer" id="ABBRID0EUCAK" xlink:type="simple">ITS</abbrev>, <abbrev xmlns:xlink="http://www.w3.org/1999/xlink" xlink:title="large subunit nuclear rDNA" id="ABBRID0EYCAK" xlink:type="simple">LSU</abbrev>, SSU, and <italic>tef-1α</italic> sequence data, our newly obtained strains of <italic><tp:taxon-name><tp:taxon-name-part taxon-name-part-type="genus" reg="Periconia">Periconia</tp:taxon-name-part> <tp:taxon-name-part taxon-name-part-type="species" reg="guangxiense">guangxiense</tp:taxon-name-part></tp:taxon-name></italic> (<abbrev xmlns:xlink="http://www.w3.org/1999/xlink" content-type="institution" xlink:title="Guizhou Academy of Agriculture Sciences" id="ABBRID0EJDAK" xlink:type="simple">GZAAS</abbrev> 25-0735) formed a distinct lineage and clustered sister to <italic><tp:taxon-name><tp:taxon-name-part taxon-name-part-type="genus" reg="Periconia">P.</tp:taxon-name-part> <tp:taxon-name-part taxon-name-part-type="species" reg="variicolor">variicolor</tp:taxon-name-part></tp:taxon-name></italic> strains (SACCR 64, isolate 5, F5, isolate 39JAN, BHE4) with 92% <abbrev xmlns:xlink="http://www.w3.org/1999/xlink" xlink:title="maximum likelihood" id="ABBRID0EZDAK" xlink:type="simple">ML</abbrev> and 1.00 <abbrev xmlns:xlink="http://www.w3.org/1999/xlink" xlink:title="Posterior probabilities" id="ABBRID0E4DAK" xlink:type="simple">PP</abbrev> statistical supports (Fig. <xref ref-type="fig" rid="F1">1</xref>). Morphologically, <italic><tp:taxon-name><tp:taxon-name-part taxon-name-part-type="genus" reg="Periconia">Periconia</tp:taxon-name-part> <tp:taxon-name-part taxon-name-part-type="species" reg="guangxiense">guangxiense</tp:taxon-name-part></tp:taxon-name></italic> (GZAAS25-0735, holotype) can be easily distinguished from <italic><tp:taxon-name><tp:taxon-name-part taxon-name-part-type="genus" reg="Periconia">P.</tp:taxon-name-part> <tp:taxon-name-part taxon-name-part-type="species" reg="variicolor">variicolor</tp:taxon-name-part></tp:taxon-name></italic> (CBS 120374) by micronematous, branched conidiophores, while <italic><tp:taxon-name><tp:taxon-name-part taxon-name-part-type="genus" reg="Periconia">P.</tp:taxon-name-part> <tp:taxon-name-part taxon-name-part-type="species" reg="variicolor">variicolor</tp:taxon-name-part></tp:taxon-name></italic> has macronematous and unbranched conidiophores. <italic><tp:taxon-name><tp:taxon-name-part taxon-name-part-type="genus" reg="Periconia">Periconia</tp:taxon-name-part> <tp:taxon-name-part taxon-name-part-type="species" reg="guangxiense">guangxiense</tp:taxon-name-part></tp:taxon-name></italic> also has a smaller size range of conidia (6–7.5 µm vs. 7.5–9.5 μm) than the holotype of <italic><tp:taxon-name><tp:taxon-name-part taxon-name-part-type="genus" reg="Periconia">P.</tp:taxon-name-part> <tp:taxon-name-part taxon-name-part-type="species" reg="variicolor">variicolor</tp:taxon-name-part></tp:taxon-name></italic> (CBS 120374) (<xref ref-type="bibr" rid="B3">Cantrell et al. 2007</xref>). In addition, pairwise nucleotide comparisons showed that <abbrev xmlns:xlink="http://www.w3.org/1999/xlink" xlink:title="internal transcribed spacer" id="ABBRID0EAGAK" xlink:type="simple">ITS</abbrev> of <italic><tp:taxon-name><tp:taxon-name-part taxon-name-part-type="genus" reg="Periconia">Periconia</tp:taxon-name-part> <tp:taxon-name-part taxon-name-part-type="species" reg="guangxiense">guangxiense</tp:taxon-name-part></tp:taxon-name></italic> (<abbrev xmlns:xlink="http://www.w3.org/1999/xlink" content-type="institution" xlink:title="Guizhou Culture Collection" id="ABBRID0EPGAK" xlink:type="simple">GZCC</abbrev> 25-0705) differed 40/508 bp (7.87%, with gaps) from that of <italic><tp:taxon-name><tp:taxon-name-part taxon-name-part-type="genus" reg="Periconia">P.</tp:taxon-name-part> <tp:taxon-name-part taxon-name-part-type="species" reg="variicolor">variicolor</tp:taxon-name-part></tp:taxon-name></italic> (SACCR-64), which strongly supports our strains as a new species. The <abbrev xmlns:xlink="http://www.w3.org/1999/xlink" xlink:title="pairwise homoplasy index" id="ABBRID0E6GAK" xlink:type="simple">PHI</abbrev> test revealed no significant recombination event between our strains (GZAAS25-0735 and GZAAS25-0733) and the closely related taxa. The significant recombination between our two strains indicates that they are conspecific (Φw = 0.98) (Fig. <xref ref-type="fig" rid="F4">4</xref>). Therefore, <italic><tp:taxon-name><tp:taxon-name-part taxon-name-part-type="genus" reg="Periconia">Periconia</tp:taxon-name-part> <tp:taxon-name-part taxon-name-part-type="species" reg="guangxiense">guangxiense</tp:taxon-name-part></tp:taxon-name></italic> is introduced as a distinct new species of <italic><tp:taxon-name><tp:taxon-name-part taxon-name-part-type="genus" reg="Periconia">Periconia</tp:taxon-name-part></tp:taxon-name></italic>.</p></tp:treatment-sec><tp:treatment-sec><!--Section generated to contain objects referenced in tp:taxon-treatment.--><fig id="F1" position="float" orientation="portrait"><object-id xmlns:xlink="http://www.w3.org/1999/xlink" content-type="doi" xlink:type="simple">10.3897/mycokeys.125.173913.figure1</object-id><object-id xmlns:xlink="http://www.w3.org/1999/xlink" content-type="arpha" xlink:type="simple">57E5A662-01CD-5253-84B7-A9343A085B71</object-id><label>Figure 1.</label><caption><p>Phylogram generated from maximum likelihood (<abbrev xmlns:xlink="http://www.w3.org/1999/xlink" xlink:title="maximum likelihood" id="ABBRID0EHVDI" xlink:type="simple">ML</abbrev>) analysis based on a concatenated alignment of <abbrev xmlns:xlink="http://www.w3.org/1999/xlink" xlink:title="internal transcribed spacer" id="ABBRID0ELVDI" xlink:type="simple">ITS</abbrev>, <abbrev xmlns:xlink="http://www.w3.org/1999/xlink" xlink:title="large subunit nuclear rDNA" id="ABBRID0EPVDI" xlink:type="simple">LSU</abbrev>, SSU, and <italic>tef</italic>1-α sequences in <tp:taxon-name><tp:taxon-name-part taxon-name-part-type="family">Periconiaceae</tp:taxon-name-part></tp:taxon-name>. Related sequences were obtained from <xref ref-type="bibr" rid="B1">Bao et al. (2025)</xref>. The tree was rooted with <italic><tp:taxon-name><tp:taxon-name-part taxon-name-part-type="genus" reg="Morosphaeria">Morosphaeria</tp:taxon-name-part> <tp:taxon-name-part taxon-name-part-type="species" reg="ramunculicola">ramunculicola</tp:taxon-name-part></tp:taxon-name></italic> (KH220) and <italic><tp:taxon-name><tp:taxon-name-part taxon-name-part-type="genus" reg="Moroxphaeria">M.</tp:taxon-name-part> <tp:taxon-name-part taxon-name-part-type="species" reg="velatispora">velatispora</tp:taxon-name-part></tp:taxon-name></italic> (KH221). Bootstrap support values for <abbrev xmlns:xlink="http://www.w3.org/1999/xlink" xlink:title="maximum likelihood" id="ABBRID0EUWDI" xlink:type="simple">ML</abbrev> equal to or greater than 60% and clade credibility values greater than 0.90 from Bayesian inference analysis are labelled at each node. The new isolates are indicated in red, while “<sup>T</sup>” indicates holotype or ex-type strains.</p></caption><graphic xmlns:xlink="http://www.w3.org/1999/xlink" xlink:href="mycokeys-125-307-g001.jpg" position="float" orientation="portrait" xlink:type="simple" id="oo_1478573.jpg"><uri content-type="original_file" xlink:type="simple">https://binary.pensoft.net/fig/1478573</uri></graphic></fig><fig id="F4" position="float" orientation="portrait"><object-id xmlns:xlink="http://www.w3.org/1999/xlink" content-type="doi" xlink:type="simple">10.3897/mycokeys.125.173913.figure4</object-id><object-id xmlns:xlink="http://www.w3.org/1999/xlink" content-type="arpha" xlink:type="simple">69006DBA-674C-5E5E-948E-3AABFAD76291</object-id><label>Figure 4.</label><caption><p>Results of the <abbrev xmlns:xlink="http://www.w3.org/1999/xlink" xlink:title="pairwise homoplasy index" id="ABBRID0EDXAK" xlink:type="simple">PHI</abbrev> test of the new species and closely related species using both LogDet transformation and splits’ decomposition. The new strains are in red font, and “<sup>T</sup>” indicates holotype or ex-type strains.</p></caption><graphic xmlns:xlink="http://www.w3.org/1999/xlink" xlink:href="mycokeys-125-307-g004.jpg" position="float" orientation="portrait" xlink:type="simple" id="oo_1478576.jpg"><uri content-type="original_file" xlink:type="simple">https://binary.pensoft.net/fig/1478576</uri></graphic></fig></tp:treatment-sec><ref-list><ref id="B1"><mixed-citation xmlns:xlink="http://www.w3.org/1999/xlink" xlink:type="simple"><person-group><name name-style="western"><surname>Bao</surname><given-names>DF</given-names></name><name name-style="western"><surname>Zhang</surname><given-names>JY</given-names></name><name name-style="western"><surname>Lu</surname><given-names>YZ</given-names></name><name name-style="western"><surname>Tian</surname><given-names>XG</given-names></name><name name-style="western"><surname>Hyde</surname><given-names>KD</given-names></name><name name-style="western"><surname>Liu</surname><given-names>NG</given-names></name><name name-style="western"><surname>Xiao</surname><given-names>YP</given-names></name><name name-style="western"><surname>Luo</surname><given-names>ZL</given-names></name><name name-style="western"><surname>Karunarathna</surname><given-names>SC</given-names></name><name name-style="western"><surname>Samarakoon</surname><given-names>MC</given-names></name><name name-style="western"><surname>Xiao</surname><given-names>XJ</given-names></name><name name-style="western"><surname>Ma</surname><given-names>J</given-names></name><name name-style="western"><surname>Yang</surname><given-names>Y</given-names></name><name name-style="western"><surname>Han</surname><given-names>JJ</given-names></name><name name-style="western"><surname>Zhao</surname><given-names>GL</given-names></name><name name-style="western"><surname>He</surname><given-names>ZJ</given-names></name><name name-style="western"><surname>Wen</surname><given-names>TC</given-names></name><name name-style="western"><surname>Liu</surname><given-names>ZH</given-names></name><name name-style="western"><surname>Kang</surname><given-names>JC</given-names></name></person-group> (<year>2025</year>) <article-title>Endophytic fungi associated with medicinal ferns in Guizhou Province, China I: Morpho-molecular characterization of culturable endophytic fungi associated with <italic><tp:taxon-name><tp:taxon-name-part taxon-name-part-type="genus">Dicranopteris</tp:taxon-name-part></tp:taxon-name></italic> spp.</article-title><source>Mycosphere: Journal of Fungal Biology</source><volume>16</volume>(<issue>1</issue>): <fpage>2259</fpage>–<lpage>2455</lpage>. <ext-link xlink:href="10.5943/mycosphere/16/1/13" ext-link-type="doi" xlink:type="simple">https://doi.org/10.5943/mycosphere/16/1/13</ext-link></mixed-citation></ref><ref id="B3"><mixed-citation xmlns:xlink="http://www.w3.org/1999/xlink" xlink:type="simple"><person-group><name name-style="western"><surname>Cantrell</surname><given-names>S</given-names></name><name name-style="western"><surname>Hanlin</surname><given-names>R</given-names></name><name name-style="western"><surname>Emiliano</surname><given-names>A</given-names></name></person-group> (<year>2007</year>) <article-title><italic><tp:taxon-name><tp:taxon-name-part taxon-name-part-type="genus">Periconia</tp:taxon-name-part> <tp:taxon-name-part taxon-name-part-type="species">variicolor</tp:taxon-name-part></tp:taxon-name></italic> sp. nov., a new species from Puerto Rico.</article-title><source>Mycologia</source><volume>99</volume>(<issue>3</issue>): <fpage>482</fpage>–<lpage>487</lpage>. <ext-link xlink:href="10.3852/mycologia.99.3.482" ext-link-type="doi" xlink:type="simple">https://doi.org/10.3852/mycologia.99.3.482</ext-link></mixed-citation></ref></ref-list></tp:taxon-treatment>
