# Supplementary material for: ﻿Two new Periconia species (Pleosporales, Ascomycota) in China
Source: MycoKeys. 2025 Nov 26;125:307–24. doi: 10.3897/mycokeys.125.173913 (PMC12676575; doi:10.3897/mycokeys.125.173913)
Supplement: XML Treatment for Periconia xishuangbannaensis [file mycokeys.125.173913-treatment2.xml]

<!DOCTYPE tp:taxon-treatment
  PUBLIC "-//TaxonX//DTD Taxonomic Treatment Publishing DTD v0 20100105//EN" "tax-treatment-NSO.dtd">
<tp:taxon-treatment xmlns:tp="http://www.plazi.org/taxpub"><tp:treatment-meta><kwd-group><label>Taxon classification</label><kwd>
                <named-content content-type="kingdom">Fungi</named-content>
              </kwd><kwd>
                <named-content content-type="order">Pleosporales</named-content>
              </kwd></kwd-group><mixed-citation publication-type="journal"><person-group><name><surname>Tian</surname><given-names>Xing-Guo</given-names></name><name><surname>Han</surname><given-names>Jia-Jun</given-names></name><name><surname>Hongsanan</surname><given-names>Sinang</given-names></name><name><surname>Lu</surname><given-names>Yong-Zhong</given-names></name><name><surname>Karunarathna</surname><given-names>Samantha C.</given-names></name><name><surname>Bao</surname><given-names>Dan-Feng</given-names></name><name><surname>Tibpromma</surname><given-names>Saowaluck</given-names></name></person-group><article-title>﻿Two new <italic><tp:taxon-name><tp:taxon-name-part taxon-name-part-type="genus" reg="Periconia">Periconia</tp:taxon-name-part></tp:taxon-name></italic> species (<tp:taxon-name><tp:taxon-name-part taxon-name-part-type="order">Pleosporales</tp:taxon-name-part></tp:taxon-name>, <tp:taxon-name><tp:taxon-name-part taxon-name-part-type="phylum">Ascomycota</tp:taxon-name-part></tp:taxon-name>) in China</article-title><source>MycoKeys</source><day>26</day><month>11</month><year>2025</year><volume>125</volume><fpage>307</fpage><lpage>324</lpage><pub-id pub-id-type="doi">10.3897/mycokeys.125.173913</pub-id></mixed-citation></tp:treatment-meta><tp:nomenclature><label>﻿</label><tp:taxon-name><object-id xmlns:xlink="http://www.w3.org/1999/xlink" content-type="arpha" xlink:type="simple">628B5F8C-D9B3-5D2C-B2A0-1309D03794B0</object-id>
              <tp:taxon-name-part taxon-name-part-type="genus" reg="Periconia">Periconia</tp:taxon-name-part>
              <tp:taxon-name-part taxon-name-part-type="species" reg="xishuangbannaensis">xishuangbannaensis</tp:taxon-name-part>
              <object-id xmlns:xlink="http://www.w3.org/1999/xlink" xlink:type="simple">Index Fungorum number: IF904185</object-id>
            </tp:taxon-name><tp:taxon-authority>X.G. Tian &amp; D.F. Bao</tp:taxon-authority><tp:taxon-status xmlns:xlink="http://www.w3.org/1999/xlink" xlink:type="simple">sp. nov.</tp:taxon-status><xref ref-type="fig" rid="F3">Fig. 3</xref></tp:nomenclature><tp:treatment-sec sec-type="Holotype" id="SECID0EGJAK"><title>Holotype.</title><p><abbrev xmlns:xlink="http://www.w3.org/1999/xlink" content-type="institution" xlink:title="Guizhou Academy of Agriculture Sciences" id="ABBRID0EMJAK" xlink:type="simple">GZAAS</abbrev> 25-0707. The holotype <abbrev xmlns:xlink="http://www.w3.org/1999/xlink" content-type="institution" xlink:title="Guizhou Academy of Agriculture Sciences" id="ABBRID0ERJAK" xlink:type="simple">GZAAS</abbrev> 25-0707 is the representative specimen of <italic><tp:taxon-name><tp:taxon-name-part taxon-name-part-type="genus" reg="Periconia">Periconia</tp:taxon-name-part> <tp:taxon-name-part taxon-name-part-type="species" reg="xishuangbannaensis">xishuangbannaensis</tp:taxon-name-part></tp:taxon-name></italic>. It was collected from dead leaves of <italic><tp:taxon-name><tp:taxon-name-part taxon-name-part-type="genus" reg="Zea">Zea</tp:taxon-name-part> <tp:taxon-name-part taxon-name-part-type="species" reg="mays">mays</tp:taxon-name-part></tp:taxon-name></italic> in Xishuangbanna City, Yunnan Province, China, on September 17, 2021, by Xing-Guo Tian (collection code: corn3-2). This holotype specimen is deposited in the herbarium of Guizhou Academy of Agricultural Sciences (<abbrev xmlns:xlink="http://www.w3.org/1999/xlink" content-type="institution" xlink:title="Guizhou Academy of Agriculture Sciences" id="ABBRID0EMKAK" xlink:type="simple">GZAAS</abbrev>) in Guiyang, China, while its corresponding ex-type living culture (<abbrev xmlns:xlink="http://www.w3.org/1999/xlink" content-type="institution" xlink:title="Guizhou Culture Collection" id="ABBRID0ERKAK" xlink:type="simple">GZCC</abbrev> 25-0677) is stored in the Guizhou Culture Collection (<abbrev xmlns:xlink="http://www.w3.org/1999/xlink" content-type="institution" xlink:title="Guizhou Culture Collection" id="ABBRID0EWKAK" xlink:type="simple">GZCC</abbrev>).</p></tp:treatment-sec><tp:treatment-sec sec-type="etymology" id="SECID0E2KAK"><title>Etymology.</title><p>Named after the type location, “Xishuangbanna”.</p></tp:treatment-sec><tp:treatment-sec sec-type="description" id="SECID0EALAK"><title>Description.</title><p><bold><italic>Saprobic</italic></bold> on dead leaves of corn. <bold><italic>Sexual morph</italic></bold> Undetermined. <bold><italic>Asexual morph</italic></bold> Hyphomycetous. <bold><italic>Colonies</italic></bold> effuse on the natural substrate, gregarious, dark brown to black, floccose, and spore masses spread on the host surface. <bold><italic>Mycelium</italic></bold> partly superficial, composed of septate, brown hyphae. <bold><italic>Conidiophores</italic></bold> 229–247 × 4.5–7 μm (x̄ = 243 × 5.5 µm, n = 5), macronematous, mononematous, caespitose, erect, cylindrical, straight or slightly flexuous, branched, septate, cylindrical, smooth, brown, smooth-walled. <bold><italic>Conidiogenous cells</italic></bold> 6.5–14 × 4–6 μm (x̄ = 10 × 5 μm, n = 15), holoblastic, often polyblastic, terminal or intercalary, integrated, discrete on stipe, subcylindrical, smooth to verruculose, pale brown to brown. <bold><italic>Conidia</italic></bold> 4.5–7 μm (x̄ = 6 μm, n = 30) diam., globose, aseptate, pale brown to brown, becoming dark brown at maturity, arising at one or more points on the curved surface of the conidiogenous cell, catenate, minutely verruculose to short-spinulose.</p><fig id="F3" position="float" orientation="portrait"><object-id xmlns:xlink="http://www.w3.org/1999/xlink" content-type="doi" xlink:type="simple">10.3897/mycokeys.125.173913.figure3</object-id><object-id xmlns:xlink="http://www.w3.org/1999/xlink" content-type="arpha" xlink:type="simple">4F9F2FBF-C554-5F5E-A6B6-CFDE51909469</object-id><label>Figure 3.</label><caption><p><italic><tp:taxon-name><tp:taxon-name-part taxon-name-part-type="genus" reg="Periconia">Periconia</tp:taxon-name-part> <tp:taxon-name-part taxon-name-part-type="species" reg="xishuangbannaensis">xishuangbannaensis</tp:taxon-name-part></tp:taxon-name></italic> (<abbrev xmlns:xlink="http://www.w3.org/1999/xlink" content-type="institution" xlink:title="Guizhou Academy of Agriculture Sciences" id="ABBRID0ETMAK" xlink:type="simple">GZAAS</abbrev> 25-0707, holotype). <bold>a.</bold> Colonies on natural substrate; <bold>b.</bold> Colonies on PDA from above and below; <bold>c</bold>–<bold>d.</bold> Conidiophores, conidiogenous cells, and conidia; <bold>e</bold>–<bold>g, j.</bold> Conidiogenous cells and conidia; <bold>h</bold>, <bold>i, k.</bold> Conidia. Scale bars: 100 μm (<bold>c–d</bold>), 20 μm (<bold>e–g, j</bold>), 5 μm (<bold>h, i, k</bold>).</p></caption><graphic xmlns:xlink="http://www.w3.org/1999/xlink" xlink:href="mycokeys-125-307-g003.jpg" position="float" orientation="portrait" xlink:type="simple" id="oo_1478575.jpg"><uri content-type="original_file" xlink:type="simple">https://binary.pensoft.net/fig/1478575</uri></graphic></fig></tp:treatment-sec><tp:treatment-sec sec-type="description" id="SECID0ETNAK"><title>Culture characteristics.</title><p>Conidia germinated on PDA within 24 hr, reaching 15 mm diam. in 2 weeks at 25 °C. Colonies on PDA with white mycelia on the surface, cottony, circular, and flattened; reverse of the colony is brown with a white margin, not sporulate in PDA after two weeks.</p></tp:treatment-sec><tp:treatment-sec sec-type="material" id="SECID0EYNAK"><title>Material examined.</title><p>China • Yunnan Province, Xishuangbanna City, on dead leaves of <italic><tp:taxon-name><tp:taxon-name-part taxon-name-part-type="genus" reg="Zea">Zea</tp:taxon-name-part> <tp:taxon-name-part taxon-name-part-type="species" reg="mays">mays</tp:taxon-name-part></tp:taxon-name></italic>, 17 Sep. 2021, X.G. Tian, corn3-2 (<abbrev xmlns:xlink="http://www.w3.org/1999/xlink" content-type="institution" xlink:title="Guizhou Academy of Agriculture Sciences" id="ABBRID0EJOAK" xlink:type="simple">GZAAS</abbrev> 25-0707 holotype) , ex-type, <abbrev xmlns:xlink="http://www.w3.org/1999/xlink" content-type="institution" xlink:title="Guizhou Culture Collection" id="ABBRID0EOOAK" xlink:type="simple">GZCC</abbrev> 25-0677; <italic>ibid.</italic> corn3-13 (<abbrev xmlns:xlink="http://www.w3.org/1999/xlink" content-type="institution" xlink:title="Guizhou Academy of Agriculture Sciences" id="ABBRID0EVOAK" xlink:type="simple">GZAAS</abbrev> 25-0734, isotype), ex-isotype, <abbrev xmlns:xlink="http://www.w3.org/1999/xlink" content-type="institution" xlink:title="Guizhou Culture Collection" id="ABBRID0E1OAK" xlink:type="simple">GZCC</abbrev> 25-0703.</p></tp:treatment-sec><tp:treatment-sec sec-type="GenBank numbers" id="SECID0E6OAK"><title>GenBank numbers.</title><p><abbrev xmlns:xlink="http://www.w3.org/1999/xlink" content-type="institution" xlink:title="Guizhou Culture Collection" id="ABBRID0EFPAK" xlink:type="simple">GZCC</abbrev> 25-0677: <abbrev xmlns:xlink="http://www.w3.org/1999/xlink" xlink:title="internal transcribed spacer" id="ABBRID0EKPAK" xlink:type="simple">ITS</abbrev> = <ext-link xmlns:xlink="http://www.w3.org/1999/xlink" ext-link-type="gen" xlink:href="PX118888" xlink:type="simple">PX118888</ext-link>, <abbrev xmlns:xlink="http://www.w3.org/1999/xlink" xlink:title="large subunit nuclear rDNA" id="ABBRID0ETPAK" xlink:type="simple">LSU</abbrev> = <ext-link xmlns:xlink="http://www.w3.org/1999/xlink" ext-link-type="gen" xlink:href="PX118884" xlink:type="simple">PX118884</ext-link>, SSU = <ext-link xmlns:xlink="http://www.w3.org/1999/xlink" ext-link-type="gen" xlink:href="PX118892" xlink:type="simple">PX118892</ext-link>, tef1-α = <ext-link xmlns:xlink="http://www.w3.org/1999/xlink" ext-link-type="gen" xlink:href="PX522312" xlink:type="simple">PX522312</ext-link>; <abbrev xmlns:xlink="http://www.w3.org/1999/xlink" content-type="institution" xlink:title="Guizhou Culture Collection" id="ABBRID0EGQAK" xlink:type="simple">GZCC</abbrev> 25-0703: <abbrev xmlns:xlink="http://www.w3.org/1999/xlink" xlink:title="internal transcribed spacer" id="ABBRID0ELQAK" xlink:type="simple">ITS</abbrev> = <ext-link xmlns:xlink="http://www.w3.org/1999/xlink" ext-link-type="gen" xlink:href="PX118889" xlink:type="simple">PX118889</ext-link>, <abbrev xmlns:xlink="http://www.w3.org/1999/xlink" xlink:title="large subunit nuclear rDNA" id="ABBRID0EUQAK" xlink:type="simple">LSU</abbrev> = <ext-link xmlns:xlink="http://www.w3.org/1999/xlink" ext-link-type="gen" xlink:href="PX118885" xlink:type="simple">PX118885</ext-link>.</p></tp:treatment-sec><tp:treatment-sec sec-type="notes" id="SECID0E4QAK"><title>Notes.</title><p>In the phylogenetic analyses of the combined <abbrev xmlns:xlink="http://www.w3.org/1999/xlink" xlink:title="internal transcribed spacer" id="ABBRID0EDRAK" xlink:type="simple">ITS</abbrev>, <abbrev xmlns:xlink="http://www.w3.org/1999/xlink" xlink:title="large subunit nuclear rDNA" id="ABBRID0EHRAK" xlink:type="simple">LSU</abbrev>, SSU, and <italic>tef</italic>1-<italic>α</italic> sequence data, our newly obtained strains of <italic><tp:taxon-name><tp:taxon-name-part taxon-name-part-type="genus" reg="Periconia">Periconia</tp:taxon-name-part> <tp:taxon-name-part taxon-name-part-type="species" reg="xishuangbannaensis">xishuangbannaensis</tp:taxon-name-part></tp:taxon-name></italic> formed a distinct lineage and clustered as a sister clade to <italic><tp:taxon-name><tp:taxon-name-part taxon-name-part-type="genus" reg="Periconia">P.</tp:taxon-name-part> <tp:taxon-name-part taxon-name-part-type="species" reg="variicolor">variicolor</tp:taxon-name-part></tp:taxon-name></italic> (SACCR-64) and <italic><tp:taxon-name><tp:taxon-name-part taxon-name-part-type="genus" reg="Periconia">P.</tp:taxon-name-part> <tp:taxon-name-part taxon-name-part-type="species" reg="guangxiense">guangxiense</tp:taxon-name-part></tp:taxon-name></italic> without statistical support (Fig. <xref ref-type="fig" rid="F1">1</xref>). Morphologically, <italic><tp:taxon-name><tp:taxon-name-part taxon-name-part-type="genus" reg="Periconia">P.</tp:taxon-name-part> <tp:taxon-name-part taxon-name-part-type="species" reg="xishuangbannaensis">xishuangbannaensis</tp:taxon-name-part></tp:taxon-name></italic> can be easily distinguished from <italic><tp:taxon-name><tp:taxon-name-part taxon-name-part-type="genus" reg="Periconia">P.</tp:taxon-name-part> <tp:taxon-name-part taxon-name-part-type="species" reg="variicolor">variicolor</tp:taxon-name-part></tp:taxon-name></italic> by macronematous, branched conidiophores, while <italic><tp:taxon-name><tp:taxon-name-part taxon-name-part-type="genus" reg="Periconia">P.</tp:taxon-name-part> <tp:taxon-name-part taxon-name-part-type="species" reg="variicolor">variicolor</tp:taxon-name-part></tp:taxon-name></italic> has macronematous and micronematous, unbranched conidiophores. <italic><tp:taxon-name><tp:taxon-name-part taxon-name-part-type="genus" reg="Periconia">Periconia</tp:taxon-name-part> <tp:taxon-name-part taxon-name-part-type="species" reg="xishuangbannaensis">xishuangbannaensis</tp:taxon-name-part></tp:taxon-name></italic> also has a smaller size range of conidia (4.5–7 µm vs. 7.5–9.5 μm) than <italic><tp:taxon-name><tp:taxon-name-part taxon-name-part-type="genus" reg="Periconia">P.</tp:taxon-name-part> <tp:taxon-name-part taxon-name-part-type="species" reg="variicolor">variicolor</tp:taxon-name-part></tp:taxon-name></italic> (<xref ref-type="bibr" rid="B3">Cantrell et al. 2007</xref>). In addition, pairwise nucleotide comparisons showed that <abbrev xmlns:xlink="http://www.w3.org/1999/xlink" xlink:title="internal transcribed spacer" id="ABBRID0EPUAK" xlink:type="simple">ITS</abbrev> of <italic><tp:taxon-name><tp:taxon-name-part taxon-name-part-type="genus" reg="Periconia">Periconia</tp:taxon-name-part> <tp:taxon-name-part taxon-name-part-type="species" reg="xishuangbannaensis">xishuangbannaensis</tp:taxon-name-part></tp:taxon-name></italic> (<abbrev xmlns:xlink="http://www.w3.org/1999/xlink" content-type="institution" xlink:title="Guizhou Culture Collection" id="ABBRID0E5UAK" xlink:type="simple">GZCC</abbrev> 25-0677) was significantly different from that of <italic><tp:taxon-name><tp:taxon-name-part taxon-name-part-type="genus" reg="Periconia">P.</tp:taxon-name-part> <tp:taxon-name-part taxon-name-part-type="species" reg="variicolor">variicolor</tp:taxon-name-part></tp:taxon-name></italic> (SACCR-64) (43/540 bp, 7.96%, with gaps) and <italic><tp:taxon-name><tp:taxon-name-part taxon-name-part-type="genus" reg="Periconia">P.</tp:taxon-name-part> <tp:taxon-name-part taxon-name-part-type="species" reg="guangxiense">guangxiense</tp:taxon-name-part></tp:taxon-name></italic> (<abbrev xmlns:xlink="http://www.w3.org/1999/xlink" content-type="institution" xlink:title="Guizhou Academy of Agriculture Sciences" id="ABBRID0EZVAK" xlink:type="simple">GZAAS</abbrev> 25-0735) (38/508 bp, 7.5%, with gaps). The <abbrev xmlns:xlink="http://www.w3.org/1999/xlink" xlink:title="pairwise homoplasy index" id="ABBRID0E5VAK" xlink:type="simple">PHI</abbrev> test revealed no significant recombination event between our strains (<abbrev xmlns:xlink="http://www.w3.org/1999/xlink" content-type="institution" xlink:title="Guizhou Culture Collection" id="ABBRID0ECWAK" xlink:type="simple">GZCC</abbrev> 25-0677 and <abbrev xmlns:xlink="http://www.w3.org/1999/xlink" content-type="institution" xlink:title="Guizhou Culture Collection" id="ABBRID0EHWAK" xlink:type="simple">GZCC</abbrev> 25-0703) and the closely related taxa. The significant recombination between our two strains indicates that they are conspecific (Φw = 0.98) (Fig. <xref ref-type="fig" rid="F4">4</xref>). Therefore, <italic><tp:taxon-name><tp:taxon-name-part taxon-name-part-type="genus" reg="Periconia">Periconia</tp:taxon-name-part> <tp:taxon-name-part taxon-name-part-type="species" reg="xishuangbannaensis">xishuangbannaensis</tp:taxon-name-part></tp:taxon-name></italic> is introduced as a new species.</p><fig id="F4" position="float" orientation="portrait"><object-id xmlns:xlink="http://www.w3.org/1999/xlink" content-type="doi" xlink:type="simple">10.3897/mycokeys.125.173913.figure4</object-id><object-id xmlns:xlink="http://www.w3.org/1999/xlink" content-type="arpha" xlink:type="simple">69006DBA-674C-5E5E-948E-3AABFAD76291</object-id><label>Figure 4.</label><caption><p>Results of the <abbrev xmlns:xlink="http://www.w3.org/1999/xlink" xlink:title="pairwise homoplasy index" id="ABBRID0EDXAK" xlink:type="simple">PHI</abbrev> test of the new species and closely related species using both LogDet transformation and splits’ decomposition. The new strains are in red font, and “<sup>T</sup>” indicates holotype or ex-type strains.</p></caption><graphic xmlns:xlink="http://www.w3.org/1999/xlink" xlink:href="mycokeys-125-307-g004.jpg" position="float" orientation="portrait" xlink:type="simple" id="oo_1478576.jpg"><uri content-type="original_file" xlink:type="simple">https://binary.pensoft.net/fig/1478576</uri></graphic></fig></tp:treatment-sec><tp:treatment-sec><!--Section generated to contain objects referenced in tp:taxon-treatment.--><fig id="F1" position="float" orientation="portrait"><object-id xmlns:xlink="http://www.w3.org/1999/xlink" content-type="doi" xlink:type="simple">10.3897/mycokeys.125.173913.figure1</object-id><object-id xmlns:xlink="http://www.w3.org/1999/xlink" content-type="arpha" xlink:type="simple">57E5A662-01CD-5253-84B7-A9343A085B71</object-id><label>Figure 1.</label><caption><p>Phylogram generated from maximum likelihood (<abbrev xmlns:xlink="http://www.w3.org/1999/xlink" xlink:title="maximum likelihood" id="ABBRID0EHVDI" xlink:type="simple">ML</abbrev>) analysis based on a concatenated alignment of <abbrev xmlns:xlink="http://www.w3.org/1999/xlink" xlink:title="internal transcribed spacer" id="ABBRID0ELVDI" xlink:type="simple">ITS</abbrev>, <abbrev xmlns:xlink="http://www.w3.org/1999/xlink" xlink:title="large subunit nuclear rDNA" id="ABBRID0EPVDI" xlink:type="simple">LSU</abbrev>, SSU, and <italic>tef</italic>1-α sequences in <tp:taxon-name><tp:taxon-name-part taxon-name-part-type="family">Periconiaceae</tp:taxon-name-part></tp:taxon-name>. Related sequences were obtained from <xref ref-type="bibr" rid="B1">Bao et al. (2025)</xref>. The tree was rooted with <italic><tp:taxon-name><tp:taxon-name-part taxon-name-part-type="genus" reg="Morosphaeria">Morosphaeria</tp:taxon-name-part> <tp:taxon-name-part taxon-name-part-type="species" reg="ramunculicola">ramunculicola</tp:taxon-name-part></tp:taxon-name></italic> (KH220) and <italic><tp:taxon-name><tp:taxon-name-part taxon-name-part-type="genus" reg="Moroxphaeria">M.</tp:taxon-name-part> <tp:taxon-name-part taxon-name-part-type="species" reg="velatispora">velatispora</tp:taxon-name-part></tp:taxon-name></italic> (KH221). Bootstrap support values for <abbrev xmlns:xlink="http://www.w3.org/1999/xlink" xlink:title="maximum likelihood" id="ABBRID0EUWDI" xlink:type="simple">ML</abbrev> equal to or greater than 60% and clade credibility values greater than 0.90 from Bayesian inference analysis are labelled at each node. The new isolates are indicated in red, while “<sup>T</sup>” indicates holotype or ex-type strains.</p></caption><graphic xmlns:xlink="http://www.w3.org/1999/xlink" xlink:href="mycokeys-125-307-g001.jpg" position="float" orientation="portrait" xlink:type="simple" id="oo_1478573.jpg"><uri content-type="original_file" xlink:type="simple">https://binary.pensoft.net/fig/1478573</uri></graphic></fig></tp:treatment-sec><ref-list><ref id="B1"><mixed-citation xmlns:xlink="http://www.w3.org/1999/xlink" xlink:type="simple"><person-group><name name-style="western"><surname>Bao</surname><given-names>DF</given-names></name><name name-style="western"><surname>Zhang</surname><given-names>JY</given-names></name><name name-style="western"><surname>Lu</surname><given-names>YZ</given-names></name><name name-style="western"><surname>Tian</surname><given-names>XG</given-names></name><name name-style="western"><surname>Hyde</surname><given-names>KD</given-names></name><name name-style="western"><surname>Liu</surname><given-names>NG</given-names></name><name name-style="western"><surname>Xiao</surname><given-names>YP</given-names></name><name name-style="western"><surname>Luo</surname><given-names>ZL</given-names></name><name name-style="western"><surname>Karunarathna</surname><given-names>SC</given-names></name><name name-style="western"><surname>Samarakoon</surname><given-names>MC</given-names></name><name name-style="western"><surname>Xiao</surname><given-names>XJ</given-names></name><name name-style="western"><surname>Ma</surname><given-names>J</given-names></name><name name-style="western"><surname>Yang</surname><given-names>Y</given-names></name><name name-style="western"><surname>Han</surname><given-names>JJ</given-names></name><name name-style="western"><surname>Zhao</surname><given-names>GL</given-names></name><name name-style="western"><surname>He</surname><given-names>ZJ</given-names></name><name name-style="western"><surname>Wen</surname><given-names>TC</given-names></name><name name-style="western"><surname>Liu</surname><given-names>ZH</given-names></name><name name-style="western"><surname>Kang</surname><given-names>JC</given-names></name></person-group> (<year>2025</year>) <article-title>Endophytic fungi associated with medicinal ferns in Guizhou Province, China I: Morpho-molecular characterization of culturable endophytic fungi associated with <italic><tp:taxon-name><tp:taxon-name-part taxon-name-part-type="genus">Dicranopteris</tp:taxon-name-part></tp:taxon-name></italic> spp.</article-title><source>Mycosphere: Journal of Fungal Biology</source><volume>16</volume>(<issue>1</issue>): <fpage>2259</fpage>–<lpage>2455</lpage>. <ext-link xlink:href="10.5943/mycosphere/16/1/13" ext-link-type="doi" xlink:type="simple">https://doi.org/10.5943/mycosphere/16/1/13</ext-link></mixed-citation></ref><ref id="B3"><mixed-citation xmlns:xlink="http://www.w3.org/1999/xlink" xlink:type="simple"><person-group><name name-style="western"><surname>Cantrell</surname><given-names>S</given-names></name><name name-style="western"><surname>Hanlin</surname><given-names>R</given-names></name><name name-style="western"><surname>Emiliano</surname><given-names>A</given-names></name></person-group> (<year>2007</year>) <article-title><italic><tp:taxon-name><tp:taxon-name-part taxon-name-part-type="genus">Periconia</tp:taxon-name-part> <tp:taxon-name-part taxon-name-part-type="species">variicolor</tp:taxon-name-part></tp:taxon-name></italic> sp. nov., a new species from Puerto Rico.</article-title><source>Mycologia</source><volume>99</volume>(<issue>3</issue>): <fpage>482</fpage>–<lpage>487</lpage>. <ext-link xlink:href="10.3852/mycologia.99.3.482" ext-link-type="doi" xlink:type="simple">https://doi.org/10.3852/mycologia.99.3.482</ext-link></mixed-citation></ref></ref-list></tp:taxon-treatment>
